# Supplementary material for: Clinical Characteristics and Risk Factors of Tuberculosis in Children and Adolescents in Xinjiang, China: A Retrospective Analysis
Source: Trop Med Infect Dis. 2025 Oct 16;10(10):293. doi: 10.3390/tropicalmed10100293 (PMC12568225; doi:10.3390/tropicalmed10100293)
Supplement: Supplementary file 1 [file tropicalmed-10-00293-s001.zip]

Archive with 1 entries (1 files):
- tropicalmed-3889459-supplementary.pdf
